# Supplementary material for: The gut commensal fungus, Candida parapsilosis, promotes high fat-diet induced obesity in mice
Source: Commun Biol. 2021 Oct 25;4:1220. doi: 10.1038/s42003-021-02753-3 (PMC8546080; doi:10.1038/s42003-021-02753-3)
Supplement: Supplementary file 4 — Supplementary Data 1 [file 42003_2021_2753_MOESM4_ESM.xlsx]

## Sheet: figure 1a 
SD	HFD
0.8326	2.618
1.025	3.852
1.565	3.054

## Sheet: figure 1c
		SD											SD+Ampho											HFD											HFD+Ampho											HFD+Flucz
0		0	0	0	0	0	0	0	0	0	0	0	0	0	0	0	0	0	0	0	0	0	0	0	0	0	0	0	0	0	0	0	0	0	0	0	0	0	0	0	0	0	0	0	0	0	0	0	0
1		3.57143	4.41767	2.55319	5.34351	5.83658	5.44747	4.16667	3.95257	4.08163	3.71747	5.6	3.01887	-3.42205	1.21457	1.5873	-1.63934	-2.46914	1.6	0	0.843882	-1.1583	-1.19522	18.9076	15.1899	17.0306	5.13834	6.82731	4.45344	4.49438	6.32411	8.06452	3.83142	8.76494	-2.3166	-1.21951	4.44444	1.6	-1.21457	-1.31579	3.10078	0.787402	-7.88382	4.06504	4.64135	2.78884	4.1841	3.37553	4.60504
2		8.33333	8.43374	1.70213	5.34351	5.05837	3.50195	5.30303	5.5336	5.30612	2.97398	6	-0.37736	-2.28137	2.83401	-1.98413	0.819672	1.23457	-0.4	0.816327	2.95359	-1.5444	-1.99203	18.0672	14.7679	17.9039	8.69565	8.03213	7.28745	5.61798	5.13834	6.85484	7.27969	9.56175	-0.3861	1.21951	6.22222	6	-0.40486	4.38596	5.42636	3.14961	-8.29876	4.87805	5.90717	6.77291	6.27615	2.53165	9.18775
3		14.2857	10.8434	4.25532	7.25191	8.56031	7.393	8.33333	9.48617	5.71429	6.3197	8.8	6.03774	0.760456	5.26316	-2.38095	0.409836	0	0.8	1.63265	2.95359	-1.1583	0	20.5882	17.2996	20.0873	8.69565	9.63855	10.1215	8.61423	11.0672	10.0807	8.81226	9.56175	0.772201	1.21951	9.77778	8	0.809717	6.57895	10.0775	5.90551	-4.56432	7.72358	9.2827	7.56972	10.8787	5.48523	7.06452
4		13.8889	10.8434	7.65957	9.1603	11.2841	7.7821	7.19697	11.0672	5.30612	4.83271	8	8.67924	5.32319	8.09717	-0.79365	2.04918	2.05761	4.4	4.89796	4.64135	-1.9305	-0.79681	19.7479	20.2532	20.524	8.69565	10.0402	10.5263	7.49064	12.253	12.9032	11.4942	13.9442	3.861	-0.4065	4	5.2	2.83401	8.77193	10.0775	9.05512	-4.56432	6.91057	9.70464	8.36653	10.4603	6.32911	7.69388
5		16.6667	16.8675	7.23404	12.2137	14.0078	11.2841	11.3636	13.0435	10.2041	8.17844	12.4	-13.9623	-15.9696	-11.7409	0.793651	3.68852	2.46914	3.2	3.26531	6.32911	0.3861	1.99203	23.9496	24.0506	25.3275	13.834	12.4498	12.9555	10.8614	14.2293	14.9193	13.7931	15.5379	4.2471	6.09756	10.2222	10.4	3.64372	2.63158	12.7907	9.44882	-1.24481	12.1951	14.346	11.5538	15.0628	9.70464	7.65588
6		16.2698	15.6626	5.10638	13.7405	14.3969	11.2841	10.9848	12.6482	8.57143	8.55019	14	14.717	2.28137	6.88259	1.19048	3.68852	3.7037	2.8	2.85714	5.90717	-0.7722	1.99203	26.0504	25.7384	27.9476	18.5771	13.253	12.5506	14.9813	17.3913	16.9355	14.9425	19.1235	7.33591	8.94309	10.6667	13.6	4.04858	3.50877	16.2791	11.4173	1.24481	12.6016	16.0338	11.9522	15.0628	11.8143	12.9608
7		19.0476	18.8755	6.80851	16.7939	14.0078	15.5642	12.8788	14.6245	11.4286	12.2677	15.6	18.4906	7.60456	8.90688	3.57143	3.68852	2.05761	5.2	5.30612	7.59494	4.2471	2.39044	27.7311	27.0042	28.821	20.9486	17.6707	18.2186	16.1049	20.5534	20.1613	19.5402	21.1155	10.8108	13.8211	16.4444	16	6.88259	5.26316	15.8915	12.9921	5.39419	16.6667	20.6751	12.749	18.41	11.8143	13.7676
8		17.4603	18.0723	7.65957	17.9389	19.0662	14.3969	12.5	15.8103	11.4286	13.3829	17.6	17.7358	6.46388	13.3603	3.96825	5.32787	2.46914	6.8	6.12245	5.90717	-0.3861	1.59363	28.1513	27.4262	27.0742	17.7866	14.8594	15.3846	19.4757	19.7629	20.9677	18.3908	18.3267	14.6718	17.8862	18.6667	18.8	6.07287	6.14035	20.5426	11.4173	8.71369	18.2927	22.3629	12.749	17.9916	10.9705	11.4942
9		16.2698	17.6707	6.38298	17.9389	20.2335	13.6187	13.6364	13.834	11.8367	14.4981	20	16.2264	8.36502	11.7409	3.57143	6.96721	4.93827	8.4	8.16327	8.01688	2.3166	3.58566	27.3109	26.5823	26.6376	24.9012	26.9076	21.4575	20.9738	20.1581	27.4194	26.0536	21.9123	15.444	17.8862	18.6667	17.6	8.09717	4.82456	20.155	12.2047	7.46888	17.0732	19.4093	11.9522	17.1548	10.9705	14.9355
10		21.8254	20.8835	7.23404	19.084	19.8444	15.1751	13.6364	18.5771	12.6531	13.0112	18	18.1132	8.74525	13.3603	3.96825	6.55738	6.99589	8.4	9.79592	11.8143	1.1583	1.99203	30.6723	28.692	28.3843	26.087	26.9076	22.6721	23.5955	22.5296	19.3548	32.1839	25.0996	16.9884	21.5447	19.5556	17.2	8.90688	6.14035	23.6434	14.1732	7.05394	21.1382	22.3629	17.1315	19.6653	14.7679	18.9839
11		23.4127	22.0883	8.08511	20.9924	23.3463	17.1206	14.0152	15.415	14.2857	15.9851	22.4	22.6415	14.0684	19.4332	5.55556	8.19672	8.64198	10.8	11.0204	10.5485	1.9305	3.58566	32.3529	31.2236	31.8777	36.3636	34.1365	25.1012	28.839	22.5296	22.9839	40.9962	28.2869	23.5521	29.2683	24	23.2	12.9555	10.9649	26.3566	18.1102	12.0332	21.9512	24.4726	20.3187	25.1046	20.2532	20.1155
12		23.0159	23.2932	11.4894	20.9924	22.5681	17.8988	15.1515	17.7866	16.3265	16.7286	22	24.5283	12.5475	16.5992	7.53968	11.0656	8.64198	10.4	10.6122	12.2363	6.17761	7.96813	35.7143	30.3798	32.3144	39.1304	38.9558	29.1498	33.7079	25.6917	26.6129	45.977	33.4661	23.5521	26.4228	23.1111	26.8	14.9798	14.0351	29.4574	18.8976	12.0332	20.7317	25.3165	20.3187	25.523	20.2532	20.8108
13		25.3968	22.0883	12.3404	22.5191	22.9572	20.2335	14.3939	18.1818	17.551	17.4721	22.8	26.0377	15.2091	20.2429	10.7143	10.2459	9.46502	-6.4	-4.89796	-3.37553	6.56371	9.16335	44.7899	44.9789	43.7118	55.4941	54.2972	40.5263	45.7678	32.8854	35.121	64.2529	40.3984	27.4131	30.4878	24.4444	24.8	14.17	14.4737	27.5194	19.2913	13.278	23.1707	27.8481	22.3108	23.8494	20.6751	20.7722
14		23.8095	24.0964	13.1915	23.2824	23.3463	19.0662	14.7727	16.6008	14.6939	15.9851	19.2	24.5283	13.6882	19.0283	5.95238	9.01639	7.40741	8.8	10.2041	9.70464	6.94981	9.56175	44.2437	44.4304	44.214	60.2964	55.8434	45.3644	59.6629	43.2213	41.371	75	44.1036	26.6409	28.4553	20.4444	32	15.7895	13.5965	32.1705	22.4409	16.5975	22.7642	26.5823	22.7092	25.1046	22.7848	23.8862
15		24.6032	24.498	14.0426	35.4962	27.6265	22.5681	15.9091	20.1581	14.6939	17.8439	22.8	34.3396	16.73	20.2429	8.73016	11.4754	7.40741	18	18.7755	16.8776	9.26641	11.1554	51.7857	47.7215	50.0218	71.0672	71.0442	59.2915	75.4869	42.9842	43.8508	100.556	63.5458	33.5907	36.1789	26.6667	40.8	22.2672	14.9123	35.6589	23.6221	24.0664	34.1463	36.2869	23.506	27.1967	26.5823	25.2195
16		26.9841	27.3092	16.5957	28.2443	29.1829	26.4591	23.1061	28.8538	20.8163	20.4461	24.4	35.8491	23.1939	26.7206	21.0317	23.7705	19.3416	21.6	18.3673	17.2996	13.1274	15.9362	62.1849	63.2911	52.8384	92.0949	76.3052	61.9433	56.1798	52.9644	43.5484	88.1226	49.8008	44.0154	30.8943	22.6667	26.4	26.7206	10.9649	40.3101	38.189	27.3859	41.4634	46.4135	29.4821	33.0544	27.4262	28.8211
17		25.3968	27.3092	16.1702	26.7176	29.1829	25.6809	23.1061	28.8538	18.7755	21.5613	24.8	33.9623	22.4335	25.9109	19.8413	22.9508	21.3992	20.8	19.5918	17.2996	13.8996	15.5379	62.1849	63.2911	60.262	92.0949	80.3213	63.1579	67.4157	56.917	55.6452	89.272	64.1434	44.0154	30.8943	22.6667	26.4	26.7206	10.9649	40.3101	38.189	27.3859	41.4634	46.4135	29.4821	33.0544	27.4262	26.0729
18		25.3968	27.3092	16.1702	26.7176	29.1829	25.6809	23.1061	28.8538	18.7755	21.5613	24.8	33.9623	22.4335	25.9109	19.8413	22.9508	21.3992	20.8	19.5918	17.2996	13.8996	15.5379	62.1849	62.0253	58.0786	91.3043	80.3213	63.9676	67.4157	67.9842	66.129	89.272	64.1434	44.0154	30.8943	22.6667	26.4	26.7206	10.9649	40.3101	38.189	27.3859	41.4634	46.4135	29.4821	33.0544	27.4262	28.7719
19		25.3968	27.3092	16.1702	26.7176	29.1829	25.6809	23.1061	28.8538	18.7755	21.5613	24.8	33.9623	22.4335	25.9109	19.8413	22.9508	21.3992	20.8	19.5918	17.2996	13.8996	15.5379	62.1849	62.0253	58.0786	91.3043	80.3213	63.9676	67.4157	67.9842	66.129	89.272	64.1434	36.2934	30.8943	22.6667	26.4	26.7206	10.9649	40.3101	34.252	27.3859	41.4634	43.8819	25.498	33.0544	27.4262	28.2988
20		26.5873	28.5141	17.4468	27.8626	30.3502	26.8483	22.7273	28.4585	18.3673	21.1896	24.4	35.0943	23.5741	27.1255	19.4444	22.541	20.9876	20.4	20.8163	16.8776	13.5135	15.1394	61.7647	61.6034	59.3886	92.4901	81.5261	65.1822	68.5393	69.17	67.3387	90.4215	65.3387	35.9073	32.1138	24	27.6	27.9352	12.2807	41.4729	35.4331	28.6307	42.6829	45.1477	25.0996	34.3096	28.692	29.977
[truncated: 18 more columns]

## Sheet: figure 1d
SD	SD+Ampho	HFD	HFD+Ampho	HFD+Flucz	HFD+5-Fc
0.3138	0.283726	0.315687	0.31808	0.322944	0.332777
0.326713	0.289296	0.321759	0.309967	0.306982	0.317543
0.313461	0.286964	0.301542	0.321044	0.287791	0.334387
0.289218	0.316124	0.319483	0.293273	0.308885	0.324595
0.299308	0.322834	0.330242	0.308987	0.310275	0.309446
0.313513	0.30738	0.310198	0.298248	0.303617	0.338249
0.346784	0.309487	0.322901	0.302047	0.284346	0.342456
0.344807	0.328881	0.346337	0.307978	0.287267	0.330615
0.338392	0.325736	0.329273	0.306619	0.312039	0.327609
0.321237	0.305994	0.375078	0.296393	0.317065	0.33997
0.295268	0.323773	0.364999	0.295157	0.311362	0.326946

## Sheet: figure 1e 
	SD								HFD								HFD+Ampho								HFD+Flucz								HFD+5-Fc
fat mass	5.1	3.4	3.6	2.3	3.9	4.2	5.1	3.7	21.2	19.2	17.3	19.2	23.1	15.2	20.7	18.3	7.1	7.8	7.5	9.1	10.1	6.4	6.3	8.3	10.5	12.1	13.1	8.5	12.4	9.2	13.9	9.2	18.4	20.3	24.1	18.3	18.6	19.2	15.2	21.3
lean mass	10.1	8.1	8.4	6.9	7.5	7.1	8.1	8.5	7.2	6.7	6.9	9.5	8.2	8.1	8.5	10.2	8.2	8.5	6.5	8.4	7.5	6.5	8.1	8.1	8.7	6.5	7.8	7.2	9.8	10.2	7.2	7.5	8.9	6.8	9.2	8.4	10.1	8.7	7.5	7.3

## Sheet: figure 1f
SD	SD+Ampho	HFD	HFD+Ampho	HFD+Flucz	HFD+5-Fc
1621.2	1550.1	2280.8	1902.1	2060.9	2209.1
1691.8	1602.1	2190.9	1892.9	2192.2	2221.9
1656.3	1562	2234.2	2000.9	2041.6	2279.4
1721.1	1549	2283.1	2030.9	2041.1	2286.5
1692.5	1597	2290.5	2031.8	2080.4	2223.2
1685.4	1429.1	2267.3	2022.4	2021.7	2238.1
1718.1	1597.2	2278.4	2064.4	2011.2	2279.3
1792.2	1539.7	2289.2	2043.1	2079.1	2299
1703.8	1622	2256.9	2029.9	2081	2200.3
1677.2	1568.2	2301.4	2039.1	2088	2219.1
1692.4	1429.5	2314.8	2021	2209	2211

## Sheet: figure 2a
																																				SD											SD+Ampho
																																			T-C	110.405	142.967	139.179	124.656	133.857	143.328	135.029	122.943	142.606	118.252	130.068	146.034	137.465	71.9796
																																			LDL-C	68.9612	67.3302	79.0398	61.099	62.5418	66.3893	62.2491	58.6316	69.0866	49.6613	53.2159	64.1728	67.9784	77.8061
																																			HDL-C	35.7843	36.2535	35.3777	35.1744	39.319	35.0492	35.8782	37.0199	33.9857	29.4345	36.6914	40.4607	36.4256	35.2838
[truncated: 52 more columns]

## Sheet: figure 2b
SD	SD+Ampho	HFD	HFD+Ampho	HFD+Flucz	HFD+5-Fc
1000.87	1176.78	1464.68	1367.11	1196.9	1676.32
1285.76	797.932	1527.12	1377.02	1095.13	1685.32
1183.39	1092.73	2117.61	1520.21	1217.01	1597.36
1183.39	942.928	1886.46	1385.12	1507.42	1785.29
1477.58	1256.94	1805.4	1220.01	1338.29	1256.94
1476.98	1386.32	1656.5	1595.26	1266.54	2145.83
1209.51	1233.22	2101.7	1530.12	1280.65	1998.73
1203.5	1400.13	1410.34	1400.13	1595.86	1514.81
1479.39	1226.92	1587.76	1690.43	1626.48	1508.2
1217.01	1497.1	1701.83	1574.25	1501.3	1924.58

## Sheet: figure 2c
SD	SD+Ampho	HFD	HFD+Ampho	HFD+Flucz	HFD+5-Fc
97.5456	95.6313	73.825	106.285	65.1691	55.7641
100.542	149.731	129.173	119.352	143.072	113.692
132.003	157.388	107.367	65.1691	77.3207	112.028
99.7095	114.857	111.112	47.6076	66.3343	98.4611
82.8139	142.323	129.09	116.439	81.2325	137.579
124.678	102.956	173.535	50.1877	99.4599	118.353
96.0474	117.105	141.491	67.4995	104.703	118.103
25.0522	26.1342	132.835	57.8449	105.12	119.934
61.9231	126.426	149.981	75.0735	83.7294	194.092
26.8833	77.82	103.538	88.8896	72.4101	90.3046
25.3019	108.615	112.361	57.8449	78.902	118.769

## Sheet: figure 2e
	SD											SD+Ampho											HFD											HFD+Ampho											HFD+Flucz
T-C	2.41164	2.8116	2.49084	2.63868	2.49744	2.7126	2.72184	2.47896	2.65056	2.08428	2.81292	2.2704	2.6334	2.72052	2.57136	2.44332	2.47368	2.58588	2.54364	2.55552	2.82612	2.20176	3.17856	3.19176	3.30132	3.21288	3.21288	3.48216	3.3	3.30264	3.22212	3.2934	2.88816	2.27436	2.32584	3.09012	2.73768	2.69016	2.57532	3.46236	3.23928	2.91324	2.69544	3.41088	2.55552	2.65584	2.9634	2.55024	2.63472
LDL-C	0.379764	0.408698	0.358885	0.371462	0.342281	0.359296	0.37327	0.33965	0.370229	0.220625	0.371462	0.332581	0.381244	0.402862	0.35083	0.3602	0.351816	0.385682	0.348035	0.336691	0.359461	0.27685	0.54663	0.56159	0.583045	0.578277	0.577784	0.597676	0.569564	0.580085	0.560851	0.572523	0.482925	0.320662	0.305702	0.434591	0.361351	0.372777	0.311867	0.372859	0.379517	0.369982	0.340144	0.357077	0.317456	0.361433	0.39045	0.289426	0.387655
HDL-C	0.38591	0.415412	0.372798	0.401704	0.395446	0.750066	0.39485	0.38442	0.405876	0.299788	0.418392	0.37846	0.477396	0.42465	0.367434	0.380546	0.73308	0.421968	0.405578	0.375778	0.440444	0.34419	0.340316	0.363262	0.355216	0.377864	0.351342	0.657686	0.408558	0.37995	0.392466	0.394552	0.342998	0.348362	0.324224	0.412134	0.388592	0.413624	0.72563	0.433292	0.389188	0.41869	0.402896	0.39634	0.353726	0.370116	0.387698	0.367136	0.407366
[truncated: 17 more columns]

## Sheet: figure 2f
SD	SD+Amphoo	HFD	HFD+Ampho	HFD+Flucz	HFD+5-Fc
0.018813	0.01922	0.03239	0.02448	0.027	0.030065
0.01678	0.017512	0.029114	0.024593	0.023146	0.031854
0.016154	0.025285	0.033228	0.023154	0.022106	0.040659
0.020439	0.01478	0.040764	0.02939	0.024268	0.034016
0.023691	0.019154	0.029602	0.026537	0.021528	0.033512
0.018813	0.019902	0.02487	0.026187	0.026959	0.035707
0.014862	0.021537	0.029659	0.024593	0.024911	0.02974
0.01678	0.019602	0.027325	0.023366	0.024398	0.029789
0.018325	0.016268	0.029415	0.024049	0.02513	0.029496
0.018707	0.016553	0.029333	0.029439	0.027033	0.025358

[truncated: 33 more sheets: figure 2g, figure 2h, figure 2i, figure 2j, figure 3a, figure 3b, figure 3c, figure 3e, figure 3h, figure 3i, figure 3j, figure 3k, figure 3l, figure 4d, figure 5b, figure 5e, figure 5f, figure 5g, figure 5h, figure 5i …]
